# Supplementary material for: An Integrated Patient-Centred Medical Home (PCMH) Care Model Reduces Prospective Healthcare Utilisation for Community-Dwelling Older Adults with Complex Needs: A Matched Observational Study in Singapore
Source: Int J Environ Res Public Health. 2023 Sep 27;20(19):6848. doi: 10.3390/ijerph20196848 (PMC10572627; doi:10.3390/ijerph20196848)
Supplement: Supplementary file 1 [file ijerph-20-06848-s001.zip]

Archive with 1 entries (1 files):
- ijerph-2376225-supplementary.pdf
